# Supplementary material for: A CRISPR-Cas9 delivery system for in vivo screening of genes in the immune system
Source: Nat Commun. 2019 Apr 10;10:1668. doi: 10.1038/s41467-019-09656-2 (PMC6458184; doi:10.1038/s41467-019-09656-2)
Supplement: Supplementary file 4 — Source Data [file 41467_2019_9656_MOESM4_ESM.xlsx]

## Sheet: Figure 1c
Sample	%DEC205+		Sample	%CD64+		Sample	%CD20+
Control Sample 1	95.5		Control Sample 1	99.7		Control Sample 1	95.5
Control Sample 2	97.2		Control Sample 2	99.6		Control Sample 2	96.5
Control Sample 3	97.7		Control Sample 3	98.9		Control Sample 3	96.5
DEC205 Guide 1 Sample 1	8.7		CD64 Guide 1 Sample 1	22.9		CD20 Guide 1 Sample 1	12.4
DEC205 Guide 1 Sample 2	28.4		CD64 Guide 1 Sample 2	22.6		CD20 Guide 1 Sample 2	17.8
DEC205 Guide 1 Sample 3	26.7		CD64 Guide 1 Sample 3	17.1		CD20 Guide 1 Sample 3	17.5
DEC205 Guide 2 Sample 1	23.8		CD64 Guide 2 Sample 1	28.1		CD20 Guide 2 Sample 1	13.5
DEC205 Guide 2 Sample 2	26		CD64 Guide 2 Sample 2	22.5		CD20 Guide 2 Sample 2	24.1
DEC205 Guide 2 Sample 3	27.3		CD64 Guide 2 Sample 3	20		CD20 Guide 2 Sample 3	21.8

## Sheet: Figure 1d
Sample	% CD19+	% CD4+	% CD8+	% CD11b+	% CD11c+
WT Sample 1	78.9	12.516	3.633	2.33604	2.19761
WT Sample 2	72.9	17.28	3.861	2.87245	2.42379
WT Sample 3	81	10.584	2.8728	2.60193	2.48191
WT Sample 4	76.8	13.6059	3.465	2.79995	2.36429
WT Sample 5	80.9	9.918	3.781	2.70522	2.27909
Cas9 + Control sgRNA Sample 1	78.4	12.04	3.87	3.23996	2.74693
Cas9 + Control sgRNA Sample 2	74.1	15.1446	4.773	3.38424	2.56844
Cas9 + Control sgRNA Sample 3	75.7	14.8959	3.8637	2.93508	2.62924
Cas9 + Control sgRNA Sample 4	77.1	13.794	3.5796	2.92841	2.5059
Cas9 + Control sgRNA Sample 5	74	14.1155	5.3613	3.70336	2.93064

## Sheet: Figure 1e
Raw Weights	Day Post Infection
Sample	0	3	6	9	12	15	18	21	24	27	30
WT Sample 1	21.2	21.1	19.3	16.7	16.7	17.2	17.8	17.4	17.5	17.5	16.8
WT Sample 2	21	20.1	18.7	16	16.3	17.4	17	16.9	17.2	17.5	17.3
WT Sample 3	19.7	19	17	14.7	14.4	15.6	16.3	15.5	15.5	15.7	15
WT Sample 4	20.2	19.1	17.7	15.7	16.5	17	16.5	16.4	16.5	17	16.6
WT Sample 5	22.1	21.4	19.7	17.8	17.2	17.7	17.6	17.3	17.4	17.7	17.7
Cas9 + Control sgRNA Sample 1	18.2	16.4	16.4	13.8	14.5	15	14.7	15.1	15	15.2	14.9
Cas9 + Control sgRNA Sample 2	20	19.5	18	15.7	16	15.8	16	15.9	16.2	16.7	16.6
Cas9 + Control sgRNA Sample 3	20.6	20	18.8	16.1	15.8	16.5	16.7	16.1	16.6	16.8	16.4
Cas9 + Control sgRNA Sample 4	20.9	19.5	18	15.5	16	16.9	16.7	17.1	17.2	17.2	17.2
Cas9 + Control sgRNA Sample 5	21.5	20.8	19.3	16.7	16.7	17.8	17.8	17.7	18	18	17.7
Weights Normalized to Day 0 Weight	Day Post Infection
Sample	0	3	6	9	12	15	18	21	24	27	30
WT Sample 1	100	99.5283	91.0377	78.7736	78.7736	81.1321	83.9623	82.0755	82.5472	82.5472	79.2453
WT Sample 2	100	95.7143	89.0476	76.1905	77.619	82.8571	80.9524	80.4762	81.9048	83.3333	82.381
WT Sample 3	100	96.4467	86.2944	74.6193	73.0964	79.1878	82.7411	78.6802	78.6802	79.6954	76.1421
WT Sample 4	100	94.5545	87.6238	77.7228	81.6832	84.1584	81.6832	81.1881	81.6832	84.1584	82.1782
WT Sample 5	100	96.8326	89.1403	80.543	77.8281	80.0905	79.638	78.2805	78.733	80.0905	80.0905
Cas9 + Control sgRNA Sample 1	100	90.1099	90.1099	75.8242	79.6703	82.4176	80.7692	82.967	82.4176	83.5165	81.8681
Cas9 + Control sgRNA Sample 2	100	97.5	90	78.5	80	79	80	79.5	81	83.5	83
Cas9 + Control sgRNA Sample 3	100	97.0874	91.2621	78.1553	76.699	80.0971	81.068	78.1553	80.5825	81.5534	79.6117
Cas9 + Control sgRNA Sample 4	100	93.3014	86.1244	74.1627	76.555	80.8612	79.9043	81.8182	82.2967	82.2967	82.2967
Cas9 + Control sgRNA Sample 5	100	96.7442	89.7674	77.6744	77.6744	82.7907	82.7907	82.3256	83.7209	83.7209	82.3256

## Sheet: Figure 1f
Sample	Day 8	Day 15	Day 30
WT Sample 1	16750	31250	4900
WT Sample 2	41000	16500	29500
WT Sample 3	49000	48750	14500
WT Sample 4	50500	28750	6400
WT Sample 5	20000	26250	2200
Cas9 + Control sgRNA Sample 1	54250	7250	5400
Cas9 + Control sgRNA Sample 2	58250	34750	7450
Cas9 + Control sgRNA Sample 3	26000	21750	6916.67
Cas9 + Control sgRNA Sample 4	76750	29250	10250
Cas9 + Control sgRNA Sample 5	48750	24500	16500

## Sheet: Figure 2a
Sample	CD4 SP	DP	CD8 SP	DN
WT Sample 1	9.7	85.5	2.3	1.8
WT Sample 2	9.6	85.4	2.2	2.1
WT Sample 3	7.9	88.1	1.9	1.4
WT Sample 4	8.2	87.7	1.8	1.5
WT Sample 5	10.3	83.6	2.5	2.8
Cas9 + Control sgRNA Sample 1	9.2	86.6	2.1	1.5
Cas9 + Control sgRNA Sample 2	8.3	87.8	2	1.2
Cas9 + Control sgRNA Sample 3	10	85.2	2.5	1.7
Cas9 + Control sgRNA Sample 4	8.8	87.3	1.8	1.4
Cas9 + Control sgRNA Sample 5	9.8	85.7	2.4	1.2

## Sheet: Figure 2d
Sample	CD69+	CD44– CD62L+	CD44+ CD62L+	CD44+ CD62L–
WT Sample 1	2.9	61	31.8	3.3
WT Sample 2	3	46.8	44.5	5.4
WT Sample 3	4.3	51.3	36.4	5.6
WT Sample 4	3	52.1	34	5.9
WT Sample 5	4.1	40.9	44.9	8.4
Cas9 + Control sgRNA Sample 1	3.7	53.1	38.7	4.8
Cas9 + Control sgRNA Sample 2	3.4	52.9	39.4	4.6
Cas9 + Control sgRNA Sample 3	3.5	53.8	32.8	6.6
Cas9 + Control sgRNA Sample 4	4.5	54.8	34.5	6.6
Cas9 + Control sgRNA Sample 5	3.1	57.1	35.4	3.7

## Sheet: Figure 2f
Sample	%PD1+ of CD4+	%PD1+ of CD8+
Control sgRNA-1 Sample 1	100	97.4
Control sgRNA-1 Sample 2	99.9	96.1
Control sgRNA-1 Sample 3	100	98.2
Control sgRNA-1 Sample 4	100	97.8
Control sgRNA-2 Sample 1	100	98.6
Control sgRNA-2 Sample 2	100	98.5
Control sgRNA-2 Sample 3	100	98.1
Control sgRNA-2 Sample 4	99.9	98.4
PD-1 sgRNA-1 Sample 1	30.9	22.1
PD-1 sgRNA-1 Sample 2	36.5	32.1
PD-1 sgRNA-1 Sample 3	27.7	18.7
PD-1 sgRNA-1 Sample 4	20	20.8
PD-1 sgRNA-2 Sample 1	13.8	13.1
PD-1 sgRNA-2 Sample 2	34.6	20.6
PD-1 sgRNA-2 Sample 3	34.6	23.2
PD-1 sgRNA-2 Sample 4	34.7	25.7
PD-1 sgRNA-3 Sample 1	9.6	14.4
PD-1 sgRNA-3 Sample 2	7	6.8
PD-1 sgRNA-3 Sample 3	8.5	8.4
PD-1 sgRNA-3 Sample 4	9.6	8.1

## Sheet: Figure 2g
Sample	CD4	CD8
PD-1 sgRNA-1 Sample 1	93.6	92.7
PD-1 sgRNA-1 Sample 2	73	77
PD-1 sgRNA-1 Sample 3	82.8	80.9
PD-1 sgRNA-1 Sample 4		77.9
PD-1 sgRNA-2 Sample 1	81.5	82.8
PD-1 sgRNA-2 Sample 2	87.6	93.6
PD-1 sgRNA-2 Sample 3	95.4	97.3
PD-1 sgRNA-2 Sample 4	92.7	96.2
PD-1 sgRNA-3 Sample 1	82.2	85.5
PD-1 sgRNA-3 Sample 2	87.3	87.8
PD-1 sgRNA-3 Sample 3	81.8	90.6
PD-1 sgRNA-3 Sample 4

## Sheet: Figure 2h
sgRNA	Sample 1	Sample 2	Sample 3	Sample 4
PD-1 sgRNA-1 Site 1	0	0.1	0.6	0
PD-1 sgRNA-1 Site 2	2.5	2.5	0.8	2.2
PD-1 sgRNA-1 Site 3	1.3	1.7	4.2	1
PD-1 sgRNA-2 Site 1	0.5	1.6	0.9
PD-1 sgRNA-2 Site 2	1.9	1.7	2
PD-1 sgRNA-2 Site 3	1.8	2.9	2.8
PD-1 sgRNA-3 Site 1	3.5	9.5	9.5	8.1
PD-1 sgRNA-3 Site 2	1.7	6.4	1.7	1.3
PD-1 sgRNA-3 Site 3	5.4	2.9	3	1.2

## Sheet: Figure 2i
sgRNA	Sample 1	Sample 2	Sample 3	Sample 4
PD-1 sgRNA-1 Site 1	8.7	2.2	1.9	1.2
PD-1 sgRNA-1 Site 2	2.9	2.5	1.7	1.7
PD-1 sgRNA-1 Site 3	1.6	1.6	2.7	1.8
PD-1 sgRNA-2 Site 1	2.6	2.6	1.3
PD-1 sgRNA-2 Site 2	0.9	1	0.9
PD-1 sgRNA-2 Site 3	1.6	2.5	2.2
PD-1 sgRNA-3 Site 1	3.1	0.4	1.7
PD-1 sgRNA-3 Site 2	1.8	2.5	1.3	1.3
PD-1 sgRNA-3 Site 3	4.4	2.8	3.3	5.2

[truncated: 22 more sheets: Figure 3c, Figure 3e, Figure 4b, Figure 4c, Figure 4d, Figure 4e, Figure 4g, Figure 5b, Figure 5c, Figure 5d, Figure 5e, Figure 5g, Supplementary Figure 2a, Supplementary Figure 2c, Supplementary Figure 2e, Supplementary Figure 3d, Supplementary Figure 3e, Supplementary Figure 3f, Supplementary Figure 3g, Supplementary Figure 3i …]
